# Supplementary material for: Detecting Suicidal Ideation on Forums: Proof-of-Concept Study
Source: J Med Internet Res. 2018 Jun 21;20(6):e215. doi: 10.2196/jmir.9840 (PMC6035349; doi:10.2196/jmir.9840)
Supplement: Multimedia Appendix 2 [file jmir_v20i6e215_app2.zip]

Archive with 3 entries (2 files):
- Dataset1-v2.png
- __MACOSX/
- __MACOSX/._Dataset1-v2.png
